# Supplementary material for: MRI Delta Radiomics to Track Early Changes in Tumor Following Radiation: Application in Glioblastoma Mouse Model
Source: Biomedicines. 2025 Mar 28;13(4):815. doi: 10.3390/biomedicines13040815 (PMC12024708; doi:10.3390/biomedicines13040815)
Supplement: Supplementary file 1 [file biomedicines-13-00815-s001.zip]

Archive with 1 entries (1 files):
- biomedicines-3510917-supplementary.docx
